# Supplementary material for: Exploring Cell Migration Mechanisms in Cancer: From Wound Healing Assays to Cellular Automata Models
Source: Cancers (Basel). 2023 Nov 3;15(21):5284. doi: 10.3390/cancers15215284 (PMC10647277; doi:10.3390/cancers15215284)
Supplement: Supplementary file 1 [file cancers-15-05284-s001.zip]

Archive with 1 entries (1 files):
- cancers-2686740-supplementary.pdf
